# Supplementary material for: Transcription factor CsTT8 promotes fruit coloration by positively regulating the methylerythritol 4-phosphate pathway and carotenoid biosynthesis pathway in citrus (Citrus spp.)
Source: Hortic Res. 2023 Oct 10;10(11):uhad199. doi: 10.1093/hr/uhad199 (PMC10673655; doi:10.1093/hr/uhad199)
Supplement: Revised-Supplemental_Table_S1_uhad199 [file revised-supplemental_table_s1_uhad199.xlsx]

## Sheet: Gene ID
Gene ID	Gene		Accession number	Species
			Q9FT81	Arabidopsis AtTT8
Cs5g31400	CsTT8		AEA03281.1	Brassica rapa BrTT8
Cs5g05440	CsDXR		KM892777	MtTT8
Cs8g16700	CsHDS		BAH28881	Lotus japonicus LjTT8
Cs5g28200	CsHDR		AIE57508	Prunus persica (peach) PpeTT8
orange1.1t02361	CsPDS		XP_021805735	Prunus avium (sweet cherry) PavTT8
Cs4g14850	CsLCYE		NP_001275098	Solanum tuberosum (potato) StTT8
Cs1g22620	CsZEP
Cs2g03270	CsNCED2

## Sheet: Primers
Primer name	Sequence (5’-3’)	Purpose
CsTT8-F	CGCAGGACCCATCTTGTT	Full-length CDS amplification
CsTT8-R	ACCGAGGGCAGAATTGAC
CsTT8-RT-F	ACCTTGAGTCCCGCAACATC	Genes expression
CsTT8-RT-R	CCACCACTTCCCTCCACTTTC
CsACTIN-RT-F	CCAAGCAGCATGAAGATCAA
CsACTIN-RT-R	ATCTGCTGGAAGGTGCTGAG
CsDXR-RT-F	CGATTCTGCTACCCTTTTCAAC
CsDXR-RT-R	ATTGAGTGTATGATAGACTGTGGATG
CsHDS-RT-F	GGTCGGATGAAATCTGCTAT
CsHDS-RT-R	TTCTGGTGGTCCGTAAGTG
CsHDR-RT-F	TCTCTTGAAGGTGTGAGGTATTGC
CsHDR-RT-R	GTTACACAAGAGCGACAAGATGC
CsPDS-RT-F	ATAATTGGCGGACAGGCATA
CsPDS-RT-R	CCTCTGTCGTCACTCGATCA
CsLCYE-RT-F	CAACTGGATATTGAGGGCATCA
CsLCYE-RT-R	CAAGGAAACCGTGCCACATC
CsZEP-RT-F	GAAGCAATTCTTCGACGTGACA
CsZEP-RT-R	ACCGAGTCCCCAAGCAAAGT
CsNCED2-RT-F	GCCCAACAAATCCTTGAAAGTAGA
CsNCED2-RT-R	GGGTAAGGCTGTTTAGGGAAATG
PABAi-CsDXRpro-KpnI-F	AATTCGAGCTCGGTACCCCAACATGAGCGAA	Y1H assay
PABAi-CsDXRpro-XhoI-R	GAGCACATGCCTCGAGCAAAGCTTTAACAA
PABAi-CsHDSpro-KpnI-F	AATTCGAGCTCGGTACCAATTATGACTTATTAA
PABAi-CsHDSpro-XhoI-R	GAGCACATGCCTCGAGCTTTGCAAAATACTA
PABAi-CsHDRpro-KpnI-F	AATTCGAGCTCGGTACCTTTAAACATTTATAT
PABAi-CsHDRpro-XhoI-R	GAGCACATGCCTCGAGGATGAGGGAGATTC
PABAi-CsPDSpro-KpnI-F	AATTCGAGCTCGGTACCATAGCTATTTTTTA
PABAi-CsPDSpro-XhoI-R	GAGCACATGCCTCGAGCTTTTTTTTTTTTACC
PABAi-CsLCYEpro-KpnI-F	AATTCGAGCTCGGTACCATCATGGACTGACTT
PABAi-CsLCYEpro-XhoI-R	GAGCACATGCCTCGAGTTTTGCCTTCTTCTT
PABAi-CsZEPpro-KpnI-F	AATTCGAGCTCGGTACCAGATTTGATAACTTA
PABAi-CsZEPpro-XhoI-R	GAGCACATGCCTCGAGTCTTGTTTCTCCGAC
PABAi-CsNCED2pro-KpnI-F	AATTCGAGCTCGGTACCTACAAAACATTAATT
PABAi-CsNCED2pro-XhoI-R	GAGCACATGCCTCGAGGGCTATATGGCACAAG
AD-CsTT8-NdeI-F	CAGATTACGCTCATATGATGGATGCTCCGCCG
AD-CsTT8-EcoRI-R	CACCCGGGTGGAATTCTTAATTGACATACTG
GFP-CsTT8-BglII-F	CGAGCTGTACAGATCTATGGATGCTCCGCCG	Subcellular localization assay
GFP-CsTT8-BglII-R	GGCCGCTTTAAGATCTTTAATTGACATACTG
BK-CsTT8-EcoRI-F	CATGGAGGCCGAATTCATGGATGCTCCGCCG	Transcriptional activity assay
BK-CsTT8-BamHI-R	CAGGTCGACGGATCCTTAATTGACATACTG
pBD-CsTT8-AgeI-F	GACTGTATCGCCGACCGGTATGGATGCTCCGCCG
pBD-CsTT8-StuI-R	AACCAGAGTTAAAGGCCTTTAATTGACATACTG
PK7/PH7-TFs-Adapter attb1	GGGGACAAGTTTGTACAAAAAAGCAGGCT	Overexpression assay
PK7/PH7-TFs-Adapter attb2	GGGGACCACTTTGTACAAGAAAGCTGGGT
221-CsTT8-attb-F	AAAAAGCAGGCTCCATGGATGCTCCGCCG
221-CsTT8-attb-R	AGAAAGCTGGGTTTTAATTGACATACTG
0800-CsDXRpro-HindIII-F	CGGTATCGATAAGCTTTATATTTTAATTTCT	LUC activity assay
0800-CsDXRpro-BamHI-R	AGAACTAGTGGATCCCAAAGCTTTAACAAC
0800-CsHDSpro-HindIII-F	CGGTATCGATAAGCTTAATTATGACTTATTAA
0800-CsHDSpro-BamHI-R	AGAACTAGTGGATCCCTTTGCAAAATACTA
0800-CsHDRpro-HindIII-F	CGGTATCGATAAGCTTTATATTTTAATTTCT
0800-CsHDRpro-BamHI-R	AGAACTAGTGGATCCCAAAGCTTTAACAAC
0800-CsPDSpro-HindIII-F	CGGTATCGATAAGCTTTATATTTTAATTTCT
0800-CsPDSpro-BamHI-R	AGAACTAGTGGATCCCAAAGCTTTAACAAC
0800-CsLCYEpro-HindIII-F	CGGTATCGATAAGCTTTATATTTTAATTTCT
0800-CsLCYEpro-BamHI-R	AGAACTAGTGGATCCCAAAGCTTTAACAAC
0800-CsZEPpro-HindIII-F	CGGTATCGATAAGCTTTATATTTTAATTTCT
0800-CsZEPpro-BamHI-R	AGAACTAGTGGATCCCAAAGCTTTAACAAC
0800-CsNCED2pro-HindIII-F	CGGTATCGATAAGCTTATAAATGAATGCTAC
0800-CsNCED2pro-BamHI-R	AGAACTAGTGGATCCGGCTATATGGCACAAG
CsDXRpro-P1-F	GTGCGATTCAATACTGTTTTCC	ChIP-PCR assay for CsTT8
CsDXRpro-P1-R	GTTTGATTCCACTGGAACGC
CsDXRpro-P2-F	CTAACACTTTGTTGGTAGATCTCTC
CsDXRpro-P2-R	GTGCCGTCCATAACAGCCTA
CsHDSpro-P1-F	GCTTAATTTAAAATTACAACTACGAC
CsHDSpro-P1-R	GTATTTAATTACTTCAATACTTCATTG
CsHDSpro-P2-F	CCACTGTCACACAGTTTGAAGT
CsHDSpro-P2-R	CTCTTAAATCACGTCGCTGAATG
CsHDSpro-P3-F	TGAAGTTCGCGTTGAATTG
CsHDSpro-P3-R	TCAGCTAAAATATGACCTCAAACTA
CsHDRpro-P1-F	TAACATCCACTGTAGTCCGAACG
CsHDRpro-P1-R	GACGTGTAATTAATTTATTGGTTGAA
CsHDRpro-P2-F	CAGTTTCACTATTTTTAGAGGCCAC
CsHDRpro-P2-R	CCTTTTACCCGAAGGTAGGTAG
CsHDRpro-P3-F	GAACACTGAGTGCATAATGTCATC
CsHDRpro-P3-R	AGTCGAATTAACATAAAATCTGAAGAC
CsHDRpro-P4-F	GACAAATAATCCCTCAATTCGG
CsHDRpro-P4-R	ACGGATTCAGCGAGAAAGAGA
CsPDSpro-P1-F	TGTTTCATGTTTAGTGGTCCATT
CsPDSpro-P1-R	TAGAAACTGAAAAAACTGGTTAACAT
CsPDSpro-P2-F	GCCCACAGCATATCACAATTTT
CsPDSpro-P2-R	TAACTTTTCAATGGTGGCGTG
CsPDSpro-P3-F	AGTCCTATTTCCGAGCCATACA
CsPDSpro-P3-R	CTGAAGACCAAACAATGACAACAG
CsLCYEpro-P1-F	TCCACATTAAGGATCCACAATAAGT
CsLCYEpro-P1-R	CTACTAATGTTATACATTAAAGATTTAAGACTTC
CsLCYEpro-P2-F	CTAGATGTATATTGAAGTATTCTGATATCC
CsLCYEpro-P2-R	CTGAAATTCAAAATTCAATGATCG
CsLCYEpro-P3-F	GTTCACAACAATTTTCTTATTTTATCC
CsLCYEpro-P3-R	TCCTATCAGAAACCGGTGCAA
CsZEPpro-P1-F	AGGATGCCATGAACTACGTCG
CsZEPpro-P1-R	AACGGATTTGCAAAAAAAGCC
CsZEPpro-P2-F	GAATTGGCTTTTTTTGCAAATC
CsZEPpro-P2-R	GCAAAAAATGTTCACTTAACATGG
CsZEPpro-P3-F	TTTCTCAAAACGCGACCACC
CsZEPpro-P3-R	GGAAAGATTGTAAACCAATCCAAG
CsNCED2pro-P1-F	TAGATGTCAGTTAGGATTGCGGA
CsNCED2pro-P1-R	CTTCTCTTTCTGTGTTTCTCAACGT
CsNCED2pro-P2-F	AGAAACACAGAAAGAGAAGAAGGC
CsNCED2pro-P2-R	GTTGTTATATCTTCTATTTCCGCGT
CsNCED2pro-P3-F	CTTAACAAGTTCCTAATAATAATAACAAC
CsNCED2pro-P3-R	AAAGTAAAATAATTGGAGGGATCC
CsNCED2pro-P4-F	GGCATGACTGTGTCTCTGACTCTA
CsNCED2pro-P4-R	AAGGGTATAAATAGAGTTGGGGG

## Sheet: Calibration curves
y: Peak area; x: concentration (ug/ml)
Zeaxanthin	y=183510x+363271	R2=0.9975
Phytoene	y=133814x-757693	R2=0.998
Lutein	y=202931x-219536	R2=0.9997
Phytofluene	y=22116x-24180	R2=0.9996
Violaxanthin	y=297984x+52331	R2=0.9998
