# Supplementary material for: Transcription factor CsTT8 promotes fruit coloration by positively regulating the methylerythritol 4-phosphate pathway and carotenoid biosynthesis pathway in citrus (Citrus spp.)
Source: Hortic Res. 2023 Oct 10;10(11):uhad199. doi: 10.1093/hr/uhad199 (PMC10673655; doi:10.1093/hr/uhad199)
Supplement: Revised-Supplemental_Figure_uhad199 [file revised-supplemental_figure_uhad199.zip]

Archive with 1 entries (1 files):
- Revised-Supplemental_Figure_uhad199.docx
